# Supplementary material for: OSMR coordinates a self-perpetuating circuit linking chemoresistance and neutrophil-driven immunosuppression in gastric cancer
Source: Neoplasia. 2026 Feb 6;73:101279. doi: 10.1016/j.neo.2026.101279 (PMC12906089; doi:10.1016/j.neo.2026.101279)
Supplement: Supplementary file 2 [file mmc2.xlsx]

## Sheet: Table S1
Pathologic characteristics of patients in Cohort 1
Nomber	Gender	Age	Pathological diagnosis	Chemotherapy regimen	Response/Non-Response
1	Female	58	Gastric cancer	XELOX	Response
2	Female	49	Gastric cancer	FOLFOX	Response
3	Male	65	Gastric cancer	XELOX	Response
4	Female	53	Gastric cancer	XELOX	Response
5	Male	67	Gastric cancer	SOX	Response
6	Male	70	Gastric cancer	XELOX	Response
7	Female	62	Gastric cancer	XELOX	Response
8	Female	52	Gastric cancer	SOX	Response
9	Male	58	Gastric cancer	XELOX	Response
10	Male	57	Gastric cancer	SOX	Response
11	Female	66	Gastric cancer	XELOX	Response
12	Female	63	Gastric cancer	FLOT	Response
13	Female	69	Gastric cancer	SOX	Response
14	Male	49	Gastric cancer	XELOX	Response
15	Male	73	Gastric cancer	FOLFOX	Response
16	Female	51	Gastric cancer	SOX	Response
17	Male	75	Gastric cancer	XELOX	Response
18	Male	71	Gastric cancer	SOX	Response
19	Female	62	Gastric cancer	FOLFOX	Response
20	Female	68	Gastric cancer	XELOX	Response
21	Male	49	Gastric cancer	FLOT	Non-Response
22	Female	62	Gastric cancer	FOLFOX	Non-Response
23	Female	61	Gastric cancer	SOX	Non-Response
24	Male	53	Gastric cancer	XELOX	Non-Response
25	Female	58	Gastric cancer	FLOT	Non-Response
26	Female	64	Gastric cancer	XELOX	Non-Response
27	Female	76	Gastric cancer	SOX	Non-Response
28	Male	66	Gastric cancer	XELOX	Non-Response
29	Female	62	Gastric cancer	SOX	Non-Response
30	Female	58	Gastric cancer	FOLFOX	Non-Response
31	Male	59	Gastric cancer	SOX	Non-Response
32	Female	71	Gastric cancer	SOX	Non-Response
33	Female	68	Gastric cancer	XELOX	Non-Response
34	Male	62	Gastric cancer	SOX	Non-Response
35	Male	64	Gastric cancer	SOX	Non-Response
36	Female	70	Gastric cancer	XELOX	Non-Response
37	Female	61	Gastric cancer	SOX	Non-Response
38	Male	75	Gastric cancer	FOLFOX	Non-Response
39	Female	54	Gastric cancer	XELOX	Non-Response
40	Female	67	Gastric cancer	SOX	Non-Response

## Sheet: Table S2
Pathologic characteristics of patients in Cohort 2
Nomber	Status	Survival time	Gender	Age	Pathological grade	T	N	M	AJCC stage
1	Survival	80	Female	74	Ⅲ	T3	N1	M0	2B
2	Death	4	Female	81	Ⅱ-Ⅲ	T3	N2	M0	3A
3	Survival	79	Male	62	Ⅱ	T2	N0	M0	1B
4	Death	17	Female	74	Ⅱ	T3	N3	M0	3B
5	Death	13	Male	61	Ⅲ	T3	N3	M0	3B
6	Death	20	Male	55	Ⅲ	T3	N1	M0	2B
7	Death	39	Female	69	Ⅲ-Ⅳ	T3	N3	M0	3B
8	Death	11	Female	59	Ⅱ-Ⅲ	T3	N3	M0	3B
9	Survival	78	Male	63	Ⅱ	T3	N0	M0	2A
10	Death	12	Male	64	Ⅲ	T4a	N3	M0	3C
11	Death	7	Male	88	Ⅲ	T3	N2	M0	3A
12	Survival	82	Male	51	Ⅱ	T3	N0	M0	2A
13	Death	46	Male	54	Ⅲ	T3	N3	M0	3B
14	Survival	80	Female	54	Ⅱ	T3	N0	M0	2A
15	Death	14	Male	59	Ⅱ-Ⅲ	T4b	N3	M1	4
16	Death	5	Female	75	Ⅲ	T3	N3	M0	3B
17	Death	50	Female	62	Ⅲ	T2	N2	M0	2B
18	Death	1	Male	77	Ⅲ	T3	N3	M0	3B
19	Death	13	Male	52	Ⅲ	T3	N3	M0	3B
20	Death	14	Female	28	Ⅲ	T4a	N2	M0	3B
21	Death	12	Female	69	Ⅲ	T3	N3	M0	3B
22	Death	8	Female	63	Ⅲ	T3	N2	M0	3A
23	Survival	80	Male	59	Ⅲ	T3	N0	M0	2A
24	Survival	80	Male	70	Ⅲ	T3	N0	M0	2A
25	Death	17	Male	53	Ⅲ	T3	N0	M0	2A
26	Survival	76	Male	63	Ⅲ	T3	N2	M0	3A
27	Death	8	Male	65	Ⅲ-Ⅳ	T4a	N0	M0	2B
28	Death	13	Male	69	Ⅱ-Ⅲ	T4a	N2	M0	3B
29	Death	12	Female	31	Ⅲ	T4b	N3	M0	3C
30	Survival	82	Female	84	Ⅱ-Ⅲ	T3	N1	M0	2B
31	Survival	77	Male	65	Ⅱ-Ⅲ	T3	N0	M0	2A
32	Death	1	Female	48	Ⅲ	T3	N3	M0	3B
33	Death	24	Male	60	Ⅲ	T3	N3	M0	3B
34	Death	31	Male	54	Ⅲ	T4a	N2	M0	3B
35	Death	46	Female	46	Ⅲ	T4a	N2	M0	3B
36	Death	1	Male	55	Ⅱ	T3	N3	M0	3B
37	Survival	77	Male	47	Ⅱ-Ⅲ	T3	N0	M0	2A
38	Death	21	Female	66	Ⅲ	T4a	N3	M0	3C
39	Death	29	Male	57	Ⅱ	T4a	N2	M0	3B
40	Death	6	Female	60	Ⅲ-Ⅳ	T3	N1	M0	2B
41	Death	4	Male	64	Ⅱ	T4b	N3	M0	3C
42	Death	2	Female	76	Ⅱ-Ⅲ	T3	N3	M0	3B
43	Death	20	Male	76	Ⅱ-Ⅲ	T3	N3	M0	3B
44	Death	4	Female	56	Ⅲ	T3	N3	M0	3B
45	Death	68	Female	76	Ⅱ	T3	N0	M0	2A
46	Survival	79	Female	75	Ⅱ	T3	N0	M0	2A
47	Death	57	Male	67	Ⅱ-Ⅲ	T3	N1	M0	2B
48	Survival	79	Male	63	Ⅲ	T4a	N1	M0	3A
49	Death	9	Female	48	Ⅱ	T3	N3	M0	3B
50	Death	49	Female	72	Ⅱ	T4a	N3	M0	3C
51	Survival	83	Male	71	Ⅱ-Ⅲ	T3	N0	M0	2A
52	Survival	80	Male	52	Ⅲ	T3	N0	M0	2A
53	Death	7	Male	59	Ⅲ	T3	N1	M0	2B
54	Death	4	Male	53	Ⅱ-Ⅲ	T3	N3	M0	3B
55	Death	53	Male	70	Ⅲ	T4a	N2	M0	3B
56	Survival	82	Male	69	Ⅱ	T2	N0	M0	1B
57	Death	15	Male	61	Ⅲ	T3	N3	M1	4
58	Death	4	Male	61	Ⅲ	T3	N3	M1	4
59	Survival	76	Male	70	Ⅱ-Ⅲ	T2	N2	M0	2B
60	Death	5	Male	51	Ⅲ	T3	N2	M0	3A
61	Death	31	Female	67	Ⅲ	T3	N3	M0	3B
62	Survival	82	Female	75	Ⅲ	T2	N0	M0	1B
63	Death	7	Female	77	Ⅱ-Ⅲ	T4a	N3	M0	3C
64	Survival	76	Male	63	Ⅲ	T3	N1	M0	2B
65	Survival	80	Female	80	Ⅰ-Ⅱ	T3	N1	M0	2B
66	Survival	77	Male	62	Ⅱ	T1b	N0	M0	1A
67	Survival	78	Male	71	Ⅲ	T3	N1	M0	2B
68	Survival	76	Male	73	Ⅱ-Ⅲ	T3	N2	M0	3A
69	Survival	82	Female	33	Ⅲ	T3	N1	M0	2B
70	Survival	77	Male	65	Ⅱ	T4a	N2	M0	3B
71	Death	21	Male	54	Ⅲ	T3	N3	M0	3B
72	Death	19	Female	42	Ⅲ	T3	N0	M0	2A
73	Survival	80	Female	70	Ⅱ	T1b	N0	M0	1A
74	Survival	79	Male	48	Ⅲ	T4a	N0	M0	2B
75	Death	8	Female	79	Ⅱ-Ⅲ	T4a	N3	M0	3C
76	Death	11	Male	71	Ⅱ	T2	N3	M0	3A
77	Death	16	Female	45	Ⅲ	T4a	N3	M0	3C
78	Death	24	Female	66	Ⅲ	T2	N3	M0	3A
79	Survival	79	Male	57	Ⅲ	T2	N0	M0	1B
80	Death	49	Male	56	Ⅱ	T1b	N1	M0	1B
81	Death	28	Male	60	Ⅲ	T3	N0	M0	2A
82	Survival	76	Male	64	Ⅱ	T2	N0	M0	1B
83	Survival	82	Female	45	Ⅲ	T3	N3	M0	3B
84	Survival	82	Male	83	Ⅲ	T2	N1	M0	2A
85	Survival	82	Female	79	Ⅱ	T2	N1	M0	2A
86	Death	21	Female	35	Ⅲ	T3	N2	M0	3A
87	Death	4	Male	65	Ⅱ-Ⅲ	T4a	N3	M0	3C
88	Death	3	Female	85	Ⅲ	T4a	N3	M0	3C
89	Death	24	Male	76	Ⅱ-Ⅲ	T3	N3	M0	3B
90	Death	22	Male	51	Ⅲ	T4a	N3	M0	3C
91	Death	7	Male	60	Ⅲ	T4a	N2	M0	3B
92	Death	24	Female	51	Ⅲ	T3	N2	M0	3A
93	Death	24	Male	77	Ⅲ-Ⅳ	T3	N3	M0	3B
94	Death	4	Female	47	Ⅲ	T4a	N3	M1	4
